# Supplementary material for: Triphasic 3D In Vitro Model of Bone-Tendon-Muscle Interfaces to Study Their Regeneration
Source: Cells. 2023 Jan 13;12(2):313. doi: 10.3390/cells12020313 (PMC9856925; doi:10.3390/cells12020313)
Supplement: Supplementary file 1 [file cells-12-00313-s001.zip]

Archive with 1 entries (1 files):
- cells-2097059-supplementary.pdf
